# Supplementary material for: Developmental Biology and Induction of Phi Thickenings by Abiotic Stress in Roots of the Brassicaceae
Source: Plants (Basel). 2018 Jun 19;7(2):47. doi: 10.3390/plants7020047 (PMC6027303; doi:10.3390/plants7020047)
Supplement: Supplementary file 1 [file plants-07-00047-s001.zip]

Archive with 3 entries (3 files):
- Supplementary Movie1.avi
- Supplementary Movie2.avi
- Supplementary Figure 1.tif
